# Supplementary material for: Resveratrol ameliorates diet-induced dysregulation of lipid metabolism in zebrafish (Danio rerio)
Source: PLoS One. 2017 Jul 7;12(7):e0180865. doi: 10.1371/journal.pone.0180865 (PMC5501612; doi:10.1371/journal.pone.0180865)
Supplement: S1 Table — (XLSX) [file pone.0180865.s001.xlsx]

## Sheet: S1
S1 Table. The proximate composition of Artemia cysts.
Composition	Content
Typical Nutrition Data
Protein (%)	70
Fat (%)	20.1
Fiber,Crude (%)	2
Sum ω-3 HUFA* (mg/g)	>11.1
Moisture (%)	<8.0
Typical Select Fatty Acid Profile
C18:0 Stearic (mg/g)	9.1
C18:1 Oleic (mg/g)	27.1
C18:2 Linoleic (mg/g)	9.3
C18:3 Linolenic (mg/g)	43.8
C20:0 Arachidic (mg/g)	1.3
C20:4 Arachidonic (mg/g)	4.2
C18:4 Octadecatetra (mg/g)	11.1
C20:3 Eicosatrienoic (mg/g)	2.8
C20:5 Eicosapentaenoie (mg/g)	5.2
C22:6 Docosahexaenoie (mg/g)	>0.4
*HUFA: highly unsaturated fatty acids
