# Supplementary material for: Resveratrol ameliorates diet-induced dysregulation of lipid metabolism in zebrafish (Danio rerio)
Source: PLoS One. 2017 Jul 7;12(7):e0180865. doi: 10.1371/journal.pone.0180865 (PMC5501612; doi:10.1371/journal.pone.0180865)
Supplement: S2 Table — Letters (a, b, c) indicated the multiple comparison results among various feed intake groups without RSV. Capital letters (A, B, C) indicated the multiple comparison results among various feed intake groups with RSV. Same letters indicated no significant difference, different letters indicated significant differences in statistics. * indicated the significant difference between groups without RSV and with RSV. For those there was no statistically significant difference between groups, the letters were not shown. Significance level was 0.05. (XLSX) [file pone.0180865.s002.xlsx]

## Sheet: S2
S2 Table. Effects of feed intake and RSV on AMPKα and pAMPKα protein levels in zebrafish muscle.
Feed	AMPKα				pAMPKα				pAMPKα / AMPKα
	RSV-		RSV+		RSV-		RSV+		RSV-		RSV+
	Mean ± SD		Mean ± SD		Mean ± SD		Mean ± SD		Mean ± SD		Mean ± SD
Con	1.00±0.30		0.99±0.27		1.07±0.29a		2.96±1.07A		1.00±0.17a		3.11±1.07A
CR	0.91±0.20		1.12±0.13		17.94±5.14b		18.04±4.29B		21.93±5.81b		16.35±1.91B*
OF	1.04±0.16		0.86±0.23		1.39±0.24a		2.97±0.91A		1.37±0.33a		4.11±1.78A
F Feed	0.177				77.664				96.429
FRSV	0.004				1.027				0.048
FFeed×RSV	1.521				0.21				5.525
P Feed	0.839				<0.001				<0.001
PRSV	0.953				0.328				0.83
PFeed×RSV	0.245				0.813				0.017
