# Supplementary material for: Resveratrol ameliorates diet-induced dysregulation of lipid metabolism in zebrafish (Danio rerio)
Source: PLoS One. 2017 Jul 7;12(7):e0180865. doi: 10.1371/journal.pone.0180865 (PMC5501612; doi:10.1371/journal.pone.0180865)
Supplement: S3 Table — Letters (a, b, c) indicated the multiple comparison results among various feed intake groups without RSV. Capital letters (A, B, C) indicated the multiple comparison results among various feed intake groups with RSV. Same letters indicated no significant difference, different letters indicated significant differences in statistics. * indicated the significant difference between groups without RSV and with RSV. For those there was no statistically significant difference between groups, the letters were not shown. Significance level was 0.05. (XLSX) [file pone.0180865.s003.xlsx]

## Sheet: S3
S3 Table. Effects of feed intake and RSV on Sirt1, PPARγ and PGC1α protein levels in zebrafish muscle.
Feed	Sirt1				PPARγ				PGC1α
	RSV-		RSV+		RSV-		RSV+		RSV-		RSV+
	Mean ± SD		Mean ± SD		Mean ± SD		Mean ± SD		Mean ± SD		Mean ± SD
Con	1.00±0.65a		1.33±0.84A		1.00±0.20a		0.86±0.02A		1.00±0.24a		0.67±0.30A
CR	3.47±0.61b		8.10±2.31B*		1.10±0.09a		1.16±0.21B		2.38±0.37b		2.89±0.83B
OF	1.68±0.65ab		12.23±1.50C*		1.42±0.11b		1.03±0.07AB*		0.70±0.12a		1.31±0.10A
F Feed	38.814				8.767				35.536
FRSV	83.25				6.812				1.909
FFeed×RSV	28.341				4.488				2.392
P Feed	<0.001				0.003				<0.001
PRSV	<0.001				0.019				0.192
PFeed×RSV	<0.001				0.028				0.134
