# Supplementary material for: Resveratrol ameliorates diet-induced dysregulation of lipid metabolism in zebrafish (Danio rerio)
Source: PLoS One. 2017 Jul 7;12(7):e0180865. doi: 10.1371/journal.pone.0180865 (PMC5501612; doi:10.1371/journal.pone.0180865)
Supplement: S4 Table — Letters (a, b, c) indicated the multiple comparison results among various feed intake groups without RSV. Capital letters (A, B, C) indicated the multiple comparison results among various feed intake groups with RSV. Same letters indicated no significant difference, different letters indicated significant differences in statistics. * indicated the significant difference between groups without RSV and with RSV. For those there was no statistically significant difference between groups, the letters were not shown. Significance level was 0.05. (XLSX) [file pone.0180865.s004.xlsx]

## Sheet: S4
S4 Table. Effects of feed intake and RSV on Cav-1 and LC3 protein levels in zebrafish muscle.
Feed	Cav-1				LC3-Ⅱ/LC3-Ⅰ
	RSV-		RSV+		RSV-		RSV+
	Mean ± SD		Mean ± SD		Mean ± SD		Mean ± SD
Con	1.00±0.14a		1.29±0.32AB		1.00±0.13a		1.27±0.20
CR	1.90±0.36b		1.68±0.44A		1.85±0.35b		1.51±0.23
OF	1.47±0.13ab		0.98±0.05B*		0.78±0.24a		1.17±0.18*
F Feed	10.932				19.546
FRSV	1.207				1.239
FFeed×RSV	3.112				5.341
P Feed	0.001				<0.001
PRSV	0.288				0.281
PFeed×RSV	0.072				0.016
